# Supplementary material for: Epidemiology of HEV Infection in Blood Donors in Southern Switzerland
Source: Microorganisms. 2023 Sep 22;11(10):2375. doi: 10.3390/microorganisms11102375 (PMC10609445; doi:10.3390/microorganisms11102375)
Supplement: Supplementary file 1 [file microorganisms-11-02375-s001.zip]

Archive with 1 entries (1 files):
- microorganisms-2537121-supplementary.pdf
